# Supplementary material for: Relationships between aquatic vegetation and water turbidity: A field survey across seasons and spatial scales
Source: PLoS One. 2017 Aug 30;12(8):e0181419. doi: 10.1371/journal.pone.0181419 (PMC5576641; doi:10.1371/journal.pone.0181419)
Supplement: S1 Appendix — Field data of vegetation cover, turbidity, fluorescence, salinity and dissolved nutrients at station level (N = 201) and bay level data (n = 32) of topographic openness, retention time and latitude. For more detailed descriptions of the variables see the metadata sheet in S1 Appendix. (XLSX) [file pone.0181419.s007.xlsx]

## Sheet: Metadata_PlosOne_Austin_et_al
Variable	Resolution	Information
BAY_ID	One value/bay	Code used to identify the bay
POINT	One value/bay	Code used to identify the sampling points within each bay
Bay.lat	One value/bay	Latitude N, in decimal degrees WGS 84
Topographic openness. Ea (dim less)	One value/bay	Simplified topographic openness was calculated as Ea = 100 * (At/a), according to Pilesjö et al. 1991, SEPA report 3916. See also Håkansson 2008, Internat. Rev. Hydrobiol. 93 (DOI: 10.1002/iroh.200711033). In cases where bays are situated inside water bodies which in turn has a very low water-exchange with the opening sea, the smallest Ea were chosen to represent the water-exchange of the bay.
Retention time. Ty (days)	One value/bay	Surface water retention time, calculated as Ln(Ty) = - 4.33 * sqrt(Ea) + 3.49 according to Persson et al. 1994, Environmetrics 5. See also Håkansson 2008, Internat. Rev. Hydrobiol. 93 (DOI: 10.1002/iroh.200711033).Expressed in days. The model is valid for the temperature stratified period (May-October) in areas where the influence from tides, strong coastal currents and river inflow is negligible.
Load.N_ton/year	One value/bay	Net nitrogen load (ton/year) exported to the sea from the watersheds (SUBID) surrounding the bay according to SMHI's model SHYPE. References are available at http://www.smhi.se/Professionella-tjanster/Professionella-tjanster/Miljo-och-klimat/Vattenmiljo/referensguide-till-smhi-vattenwebb-1.22742
Load.P_ton/year	One value/bay	Net phosphorus load (ton/year) exported to the sea from the watersheds (SUBID) surrounding the bay according to SMHI's model SHYPE. References are available at: http://www.smhi.se/Professionella-tjanster/Professionella-tjanster/Miljo-och-klimat/Vattenmiljo/referensguide-till-smhi-vattenwebb-1.22742
spring.NH4	One value/station in spring	NH4-N µmol/l in spring
spring.PO4	One value/station in spring	PO4-P µmol/l in spring
spring.NO2.NO3	One value/station in spring	(NO2+NO3)-N µmol/l in spring
spring.Sal	One value/station in spring	Measured salinity (PSU) in spring
spring.Turb	One value/station in spring	Turbidity value (NTU) measured with a handheld turbidi- and fluorometer (Aquafluor®, Turner Designs, USA) in spring
spring.Fluor	One value/station in spring	Fluorescence value (RFU) measured in the lab with a handheld turbidi- and fluorometer (Aquafluor®, Turner Designs, USA) in spring
spring.Veg	One value/station in spring	Percentage of coverage of all submerged vegetation species excluding filamentous algae in spring
summer.NH4	One value/station in summer	NH4-N µmol/l in summer
summer.PO4	One value/station in summer	PO4-P µmol/l in summer
summer.NO2.NO3	One value/station in summer	(NO2+NO3)-N µmol/l in summer
summer.Sal	One value/station in summer	Measured salinity (PSU) in summer
summer.Turb	One value/station in summer	Turbidity value (NTU) measured with handheld turbidi- and fluorometer (Aquafluor®, Turner Designs, USA) in summer
summer.Fluor	One value/station in summer	Fluorescence value (RFU) measured in the lab with a handheld turbidi- and fluorometer (Aquafluor®, Turner Designs, USA) in summer
summer.Veg	One value/station in summer	Percentage of coverage of all submerged vegetation species excluding filamentous algae in summer

## Sheet: Data_PlosOne_Austin_et_al
BAY_ID	POINT	Bay.lat	Topographic openness. Ea (dim less)	Retention time. Ty (days)	Load.N_ton/year	Load.P_ton/year	spring.NH4	spring.PO4	spring.NO2.NO3	spring.Sal	spring.Turb	spring.Fluor	spring.Veg	summer.NH4	summer.PO4	summer.NO2.NO3	summer.Sal	summer.Turb	summer.Fluor	summer.Veg
ALGK	ALGK1	59.3883	0.003911264	25.00814012	2.4691	0.06295508	0.39	0.08	0.13	4.8	1.42	251.473774	27	0.66	0.02	0.09	5.3	2.73	274.004244666667	67
ALGK	ALGK2	59.3883	0.003911264	25.00814012	2.4691	0.06295508	0.26	0.09	0.14	4.8	1.219	268.510635333333	7.333333333	0.32	0.03	0.05	5.3		260.348066	44.4
ALGK	ALGK3	59.3883	0.003911264	25.00814012	2.4691	0.06295508	0.3	0.12	0.16	4.6	1.417666667	306.298660666667	31.33333333	0.15	0.03	0.04	5.3		269.044427333333	22.6
ALGK	ALGK4	59.3883	0.003911264	25.00814012	2.4691	0.06295508	0.43	0.07	0.2	4.6	1.266666667	247.826195333333	2.333333333	0.35	0.03	0.82	5.3	1.165	272.224938	8
ALGK	ALGK5	59.3883	0.003911264	25.00814012	2.4691	0.06295508	0.42	0.04	0.1	4.8	1.321333333	235.460014	25	0.62	0.03	0.3	5.3	3.296	279.408888666667	49
ALGK	ALGK6	59.3883	0.003911264	25.00814012	2.4691	0.06295508	0.69	0.14	0.2	4.8	1.446333333	243.867238	6.666666667	0.44	0.02	0.1	5.3		283.701466	32.2
BANK	BANK1	58.107003	0.570525316	1.245348777	2.159	0.13543308	0.51	0.06	0.05	6.7	0.871	183.2351392	30.33333333	0.39	0.14	0.05	6.6	3.69666666666667	288.505594	56
BANK	BANK2	58.107003	0.570525316	1.245348777	2.159	0.13543308	0.29	0.06	0.05	6.8	1.370666667	193.2303944	94.33333333	0.52	0.15	0.08	6.6	3.583	323.735866	62
BANK	BANK3	58.107003	0.570525316	1.245348777	2.159	0.13543308	0.13	0.15	0.02	6.7	0.787333333	173.9605032	92.66666667	0.35	0.13	0.07	6.6	1.663	227.030548666667	64.4
BANK	BANK4	58.107003	0.570525316	1.245348777	2.159	0.13543308	0.2	0.18	0.05	6.7	1.031333333	177.9505984	9.666666667	0.93	0.22	0.07	6.6	2.83966666666667	197.983367333333	36.6
BANK	BANK5	58.107003	0.570525316	1.245348777	2.159	0.13543308	0.19	0.2	0.04	6.7	1.293	169.0496168	43	0.35	0.12	0.06	6.6	2.334	216.154536666667	63
BANK	BANK6	58.107003	0.570525316	1.245348777	2.159	0.13543308	1.38	0.29	0.15	6.7	1.234666667	168.569204	90	0.96	0.24	0.06	6.6	1.94	187.888026133333	97.4
BETN	BETN1	58.64503	0.464083105	1.716429323	0.33700906	0.00491515	0.25	0.2	0.08	6.2	1.519333333	169.5967536	2.333333333	0.54	0.23	0.09	6.5	0.935666666666667	191.1018988	48.6
BETN	BETN2	58.64503	0.464083105	1.716429323	0.33700906	0.00491515	0.26	0.23	0.14	6.1	1.078	189.7073672	20.33333333	1.25	0.24	0.09	6.5	1.163	190.872813066667	58
BETN	BETN3	58.64503	0.464083105	1.716429323	0.33700906	0.00491515	0.22	0.19	0.09	6.2	1.030333333	173.1664876	6.333333333	1.34	0.24	0.13	6.5	1.33666666666667	220.936423333333	56.6
BETN	BETN4	58.64503	0.464083105	1.716429323	0.33700906	0.00491515	0.31	0.12	0.1	6.3	1.181333333	173.6535728	2	5.08	0.33	0.11	6.5	1.65366666666667	212.084372666667	4.2
BETN	BETN5	58.64503	0.464083105	1.716429323	0.33700906	0.00491515	0.5	0.09	0.18	6.3	1.18	177.1699276	46	0.52	0.16	0.04	6.5	1.46066666666667	214.04161	49
BETN	BETN6	58.64503	0.464083105	1.716429323	0.33700906	0.00491515	0.71	0.09	0.26	6.3	1.341	184.84986	46.66666667	2.03	0.19	0.04	6.4	1.29533333333333	209.837998	88.2
BOCK	BOCK1	58.829367	1.291978715	0.238901257	3.183	0.09111	0.6	0.14	0.33	6	2.731	187.0250624	72.66666667	0.64	0.21	0.12	6.1	1.30825	200.374310666667	52.6
BOCK	BOCK2	58.829367	1.291978715	0.238901257	3.183	0.09111	0.94	0.24	0.81	6	3.215	185.935237066667	41.33333333	1.64	0.22	0.13	6.1	2.357	205.990247333333	62
BOCK	BOCK3	58.829367	1.291978715	0.238901257	3.183	0.09111	1.03	0.21	1.08	6	2.833	181.271229466667	8	0.8	0.19	0.11	6.1	1.26833333333333	189.716263733333	40.2
BOCK	BOCK4	58.829367	1.291978715	0.238901257	3.183	0.09111	1.37	0.23	0.24	6	3.485	180.6529204	102	0.94	0.27	0.11	6.1	1.37766666666667	190.470244933333	26.6
BOCK	BOCK5	58.829367	1.291978715	0.238901257	3.183	0.09111	1.2	0.23	1.18	6	3.169666667	181.2334192	57.33333333	1.32	0.27	0.17	6.1	1.59566666666667	186.019754133333	43
BOCK	BOCK6	58.829367	1.291978715	0.238901257	3.183	0.09111	2.53	0.16	0.58	6	3.398	181.188936533333	0.333333333	1.3	0.31	0.16	6.1	1.206	182.2676412	53
BOLV	BOLV1	59.38260721	1.803863962	0.097730995	3.612	0.131932	0.63	0.07	0.15	3.3	4.074	222.226420666667	24				4.8	2.132	187.583319866667	40.4
BOLV	BOLV2	59.38260721	1.803863962	0.097730995	3.612	0.131932	0.27	0.04	0.08	3.2	2.337	220.113494	7.333333333	0.13	0.14	0.08	4.8		187.567750933333	57.4
BOLV	BOLV3	59.38260721	1.803863962	0.097730995	3.612	0.131932	0.3	0.04	0.08	3.3	2.531	212.662647333333	58.66666667	0.36	0.08	0.06	4.8	2.288	190.0810216	22.8
BOLV	BOLV4	59.38260721	1.803863962	0.097730995	3.612	0.131932	0.18	0.04	0.05	3.3	1.892666667	217.066431333333	100				4.8		190.399072666667	20
BOLV	BOLV5	59.38260721	1.803863962	0.097730995	3.612	0.131932	0.43	0.05	0.06	3.3	2.440666667	215.865399333333	80	0.49	0.08	0.05	4.8	1.812	191.246467466667	61.6
BOLV	BOLV6	59.38260721	1.803863962	0.097730995	3.612	0.131932	0.22	0.04	0.07	3.3	2.728666667	216.132295333333	0.666666667	0.35	0.14	0.09	4.8		199.638122533333	25.8
BRAN	BRAN1	59.693123	0.104428922	8.090903514	1.02779	0.01875769				5.4	1.008	75.0377249333333	1.666666667	1.07	0.03	0.09	5.4	2.208	185.646099733333	58
BRAN	BRAN2	59.693123	0.104428922	8.090903514	1.02779	0.01875769	0.32	0.14	0.08	5.3	0.943333333	60.5986513333333	31.66666667	2.47	0.06	0.13	5.4	2.73533333333333	190.992916266667	19.2
BRAN	BRAN3	59.693123	0.104428922	8.090903514	1.02779	0.01875769	0.6	0.09	0.07	5.4	0.584333333	54.8159046666667	30.66666667	0.91	0.11	0.04	5.4	2.50966666666667	185.525996533333	7
BRAN	BRAN4	59.693123	0.104428922	8.090903514	1.02779	0.01875769	0.95	0.12	0.09	5.4	1.781333333	100.842119866667	30	1.91	0.07	0.04	5.4	2.425	180.2992832	25.4
BRAN	BRAN5	59.693123	0.104428922	8.090903514	1.02779	0.01875769	0.79	0.08	0.06	5.4	2.983	111.36204812	20	0.53	0.06	0.05	5.4	2.317	182.278761866667	83.2
BRAN	BRAN6	59.693123	0.104428922	8.090903514	1.02779	0.01875769	1.04	0.09	0.08	5.4	0.552666667	79.3569918666667	88.33333333	0.44	0.07	0.08	5.4	2.31433333333333	179.109371866667	19.2
BROT	BROTT1	58.3470767	1.165717892	0.305736266	3.6841	0.13211	0.58	0.24	0.45	6.2	1.118	184.425050533333	35.66666667	0.35	0.24	0.03	6.4	3.10333333333333	189.1001788	3.6
BROT	BROTT2	58.3470767	1.165717892	0.305736266	3.6841	0.13211	0.51	0.21	0.24	6.2	1.293	217.695861066667	62.66666667	0.44	0.25	0.05	6.4	3.015	182.783640133333	29.2
BROT	BROTT3	58.3470767	1.165717892	0.305736266	3.6841	0.13211	0.37	0.24	0.16	6.2	1.389333333	190.685985866667	147.5	0.7	0.29	0.07	6.5	2.81333333333333	188.844403466667	85.4
BROT	BROTT4	58.3470767	1.165717892	0.305736266	3.6841	0.13211	0.36	0.21	0.19	6.2	1.656666667	182.581244	100	0.54	0.26	0.05	6.5	3.47366666666667	187.8591124	54.2
BROT	BROTT5	58.3470767	1.165717892	0.305736266	3.6841	0.13211	0.41	0.15	0.16	6.2	1.858	179.51194	105.6666667	0.83	0.31	0.06	6.5	3.19666666666667	199.762674	82.4
BROT	BROTT6	58.3470767	1.165717892	0.305736266	3.6841	0.13211	0.7	0.25	0.2	6.2	1.559333333	182.4077616	105.3333333	0.65	0.14	0.04	6.4	5.35733333333333	187.0784416	22.8
BYVI	BYVI1	59.391895	1.120469658	0.33507464	2.8523	0.07525	1.19	0.08	0.13	3.6	1.616333333	189.622850133333	96.66666667	0.34	0.1	0.11	4.8	2.02	188.435162933333	88
BYVI	BYVI2	59.391895	1.120469658	0.33507464	2.8523	0.07525	0.38	0.03	0.14	3.6	1.669333333	181.182264133333	68.66666667	0.15	0.07	0.03	4.8	2.19	207.969726	90.6
BYVI	BYVI3	59.391895	1.120469658	0.33507464	2.8523	0.07525	0.52	0.07	0.11	3.6	1.425	173.549038533333	57.66666667	0.65	0.12	0.06	4.8		224.9576564	33.2
BYVI	BYVI4	59.391895	1.120469658	0.33507464	2.8523	0.07525	0.34	0.04	0.08	3.7	3.698333333	188.8132656	70.66666667	0.13	0.08	0.05	4.8		245.935682	98
BYVI	BYVI5	59.391895	1.120469658	0.33507464	2.8523	0.07525	0.56	0.05	0.12	3.7	1.282	207.117882933333	100.3333333				4.8		247.559299333333	72
BYVI	BYVI6	59.391895	1.120469658	0.33507464	2.8523	0.07525	0.44	0.05	0.09	3.6	1.698333333	193.942117066667	46.33333333	0.25	0.1	0.07	4.8	2.269	253.253080666667	90
ENHO	ENHO1	58.00395	0.025720351	16.37201387	6.5418	0.413861	0.41	0.05	0.28	6.7	2.145333333	208.436794	0.333333333	0.77	0.14	0.06	6.6	3.35466666666667	213.485576666667	100
ENHO	ENHO2	58.00395	0.025720351	16.37201387	6.5418	0.413861	0.51	0.03	0.16	6.7	2.084333333	218.71229	1.666666667	0.55	0.09	0.06	6.5	3.02066666666667	217.622464666667	98.2
ENHO	ENHO3	58.00395	0.025720351	16.37201387	6.5418	0.413861	0.45	0.05	0.26	6.6	2.03	233.925362	11.66666667	0.95	0.12	0.1	6.6	3.59366666666667	228.342787333333	90.2
ENHO	ENHO4	58.00395	0.025720351	16.37201387	6.5418	0.413861	0.63	0.05	0.23	6.6	1.925	218.178498	0.333333333	0.22	0.05	0.03	6.6	1.494	187.796836666667	100.2
ENHO	ENHO5	58.00395	0.025720351	16.37201387	6.5418	0.413861	0.68	0.05	0.27	6.7	2.073	218.178498	2	0.48	0.07	0.04	6.6	2.01633333333333	195.937164666667	99.6
ENHO	ENHO6	58.00395	0.025720351	16.37201387	6.5418	0.413861	0.3	0.03	0.23	6.6	2.397666667	227.453134	1.666666667	0.52	0.09	0.08	6.6	3.07266666666667	197.469592533333	43
HANS	HANS1	59.027947	0.331430201	2.71073573	16.304	0.6212	0.27	0.07	0.08	5.6	5.749666667	223.093832666667	3.333333333	0.24	0.11	0.04	5.6	3.696	282.011124666667	12
HANS	HANS2	59.027947	0.331430201	2.71073573	16.304	0.6212	0.29	0.08	0.05	5.6	4.367	213.885920666667	2.333333333	0.19	0.04	0.05	5.6	3.32966666666667	232.034848666667	0
HANS	HANS3	59.027947	0.331430201	2.71073573	16.304	0.6212	1.05	0.08	0.05	5.6	4.988666667	210.082652666667	7.333333333	0.15	0.03	0.04	5.6	4.567	216.844018	0.2
HANS	HANS4	59.027947	0.331430201	2.71073573	16.304	0.6212	0.92	0.08	0.08	5.6	4.276333333	211.105754	8	0.37	0.07	0.06	5.6	5.619	209.170758	0
HANS	HANS5	59.027947	0.331430201	2.71073573	16.304	0.6212	0.38	0.07	0.07	5.6	4.312666667	227.564340666667	6.666666667	0.16	0.06	0.04	5.6	5.94	235.682427333333	1
HANS	HANS6	59.027947	0.331430201	2.71073573	16.304	0.6212	2.62	0.06	0.11	5.6	3.463	228.187098	0	0.19	0.03	0.04	5.6	3.74233333333333	218.534359333333	2
HASL	HASL1	59.10531	2.559761833	0.032139235	37.2628	1.5483	1.91	0.2	0.49	5.5	4.232333333	240.775692666667	30				5.7	2.16733333333333	207.0322538	53.2
HASL	HASL2	59.10531	2.559761833	0.032139235	37.2628	1.5483	0.22	0.19	0.06	5.6	4.497	247.559299333333	23.33333333	0.21	0.12	0.07	5.7	1.99833333333333	215.37525595	63.2
HASL	HASL3	59.10531	2.559761833	0.032139235	37.2628	1.5483	0.84	0.11	0.06	5.6	4.340333333	236.082771333333	15.66666667				5.7	1.75933333333333	203.941820533333	79.6
HASL	HASL4	59.10531	2.559761833	0.032139235	37.2628	1.5483	0.47	0.14	0.07	5.6	4.718666667	245.335166	27				5.7	1.715	223.660986666667	27.4
HASL	HASL5	59.10531	2.559761833	0.032139235	37.2628	1.5483	0.25	0.19	0.1	5.6	4.072	241.754311333333	17.33333333	0.42	0.13	0.07	5.7	1.49933333333333	295.829665066667	99
HASL	HASL6	59.10531	2.559761833	0.032139235	37.2628	1.5483	1.38	0.14	0.13	5.6	4.707	242.688447333333	31.66666667				5.7	1.20533333333333	213.449990533333	52.2
HATT	HATT1	60.38197857	0.0266141579726235	16.1773231660707	19.6822	0.41704323	9.03	0.52	0.19	4.7	4.012333333	309.673783	25.66666667	0.63	0.03	0.09	5	2.19466666666667	241.442932666667	78
HATT	HATT2	60.38197857	0.0266141579726235	16.1773231660707	19.6822	0.41704323	1.04	0.03	0.08	4.7	3.348	279.920439333333	17	1.42	0.04	0.09	5	2.23	240.998106	27
HATT	HATT3	60.38197857	0.0266141579726235	16.1773231660707	19.6822	0.41704323	0.93	0.06	0.08	4.7	3.205666667	283.301122	26	0.7	0.03	0.05	5	2.57233333333333	252.585840666667	84
HATT	HATT4	60.38197857	0.0266141579726235	16.1773231660707	19.6822	0.41704323	2.85	0.04	0.19	4.7	3.834	288.43887	9	0.42	0.03	0.05	5	2.86033333333333	236.950183333333	37
HATT	HATT5	60.38197857	0.0266141579726235	16.1773231660707	19.6822	0.41704323	0.36	0.02	0.11	4.7	3.069666667	285.43629	18.33333333	1.24	0.06	0.16	5	2.53	266.08633	1.6
HATT	HATT6	60.38197857	0.0266141579726235	16.1773231660707	19.6822	0.41704323	0.72	0.04	0.07	4.7	3.437333333	288.728007333333	45	0.3	0.02	0.05	5	3.21433333333333	238.596042	40.75
HEMV	HEMV1	59.61918899	0.355296379	2.481909035	6.9354	0.20906	2.26	0.16	0.4	4.8	2.454333333	190.505831066667	0	0.25	0.05	0.06	5.2	5.88066666666667	343.419446	58
HEMV	HEMV2	59.61918899	0.355296379	2.481909035	6.9354	0.20906	0.78	0.07	0.08	4.9	2.52	149.4461056	8.333333333	0.39	0.09	0.06	5.2	5.113	348.468228666667	5
HEMV	HEMV3	59.61918899	0.355296379	2.481909035	6.9354	0.20906	1.52	0.07	0.2	4.8	1.443	137.42777872	0	0.19	0.09	0.05	5.2	4.93533333333333	348.290298	0.6
HEMV	HEMV4	59.61918899	0.355296379	2.481909035	6.9354	0.20906	0.31	0.02	0.03	4.9	1.959666667	169.343424813333	1.666666667	1.06	0.06	0.08	5.2	4.97933333333333	319.977080666667	62.2
HEMV	HEMV5	59.61918899	0.355296379	2.481909035	6.9354	0.20906	0.83	0.04	0.1	4.9	1.551333333	116.702414666667	21	0.51	0.1	0.08	5.2	6.385	272.180455333333	83
HEMV	HEMV6	59.61918899	0.355296379	2.481909035	6.9354	0.20906	0.57	0.03	0.06	4.9	1.898	122.619943813333	11.66666667	0.46	0.08	0.08	5.2	5.76166666666667	340.639279333333	27.2
HUML	HUML1	57.9488	1.520751202	0.157284107	1.8348	0.05275015	0.53	0.25	0.24	6.7	3.962	189.2002648	2	0.16	0.17	0.05	6.7	1.62766666666667	216.465915333333	16.6
HUML	HUML2	57.9488	1.520751202	0.157284107	1.8348	0.05275015	0.67	0.16	0.15	6.7	2.041333333	186.9583384	18.33333333	0.16	0.19	0.06	6.7	1.743	201.6709804	23.4
HUML	HUML3	57.9488	1.520751202	0.157284107	1.8348	0.05275015	0.88	0.12	0.27	6.7	2.556666667	194.091134	8.666666667	0.19	0.13	0.03	6.7	2.135	228.876579333333	8.8
HUML	HUML4	57.9488	1.520751202	0.157284107	1.8348	0.05275015	0.37	0.2	0.19	6.7	2.321333333	175.775396	16	0.28	0.12	0.04	6.7	2.21866666666667	225.540379333333	5
HUML	HUML5	57.9488	1.520751202	0.157284107	1.8348	0.05275015	0.34	0.18	0.11	6.7	2.794333333	172.8128504	1.5	0.44	0.15	0.06	6.8	2.214	235.126394	28.2
HUML	HUML6	57.9488	1.520751202	0.157284107	1.8348	0.05275015	0.2	0.17	0.09	6.7	2.386666667	183.5020352	8.666666667	0.28	0.19	0.07	6.8	2.049	199.727087866667	1
JARS	JARS1	60.3085	0.80548234	0.672927742	16.612	0.4336	1.31	0.08	0.13	4.7	3.104666667	184.151482133333	4.666666667	0.18	0.03	0.08	5.1	3.47	191.620121866667	47.2
JARS	JARS2	60.3085	0.80548234	0.672927742	16.612	0.4336	0.56	0.05	0.09	4.6	3.158333333	187.621130133333	1.666666667	0.27	0.02	0.2	5.1	3.73433333333333	192.098310533333	28.6
JARS	JARS3	60.3085	0.80548234	0.672927742	16.612	0.4336	0.66	0.11	0.16	4.7	4.435333333	201.642066666667	2	0.15	0.02	0.06	5.1	5.28433333333333	197.0670244	10.2
JARS	JARS4	60.3085	0.80548234	0.672927742	16.612	0.4336	0.68	0.07	0.06	4.6	3.318666667	194.725012	24	0.42	0.03	0.09	5.1	4.77633333333333	205.234042	34
JARS	JARS5	60.3085	0.80548234	0.672927742	16.612	0.4336	0.28	0.06	0.05	4.7	3.316666667	197.803212533333	16.66666667	0.3	0.03	0.05	5.1	3.69766666666667	195.334424533333	65
JARS	JARS6	60.3085	0.80548234	0.672927742	16.612	0.4336	0.45	0.02	0.06	4.7	2.525666667	189.6406432	8.666666667	0.83	0.02	0.09	5.1	3.01	188.208301333333	6.4
KRYS	KRYS1	59.272055	3.266466426	0.013091809	9.246	0.41946	0.25	0.05	0.12	4.9	1.365333333	155.700368533333	96.66666667	0.25	0.08	0.05	5.4		208.37007	10.2
KRYS	KRYS2	59.272055	3.266466426	0.013091809	9.246	0.41946	0.2	0.04	0.08	4.9	0.752	152.573237066667	97.33333333	0.34	0.1	0.06	5.4		223.227280666667	86
KRYS	KRYS3	59.272055	3.266466426	0.013091809	9.246	0.41946	0.34	0.06	0.08	4.9	1.485	167.385965066667	100	0.32	0.11	0.05	5.4	1.572	221.336767333333	100
KRYS	KRYS4	59.272055	3.266466426	0.013091809	9.246	0.41946	0.24	0.04	0.06	4.9	0.835	161.338546533333	93.66666667	0.34	0.08	0.05	5.4	1.91	203.799476	84
KRYS	KRYS5	59.272055	3.266466426	0.013091809	9.246	0.41946	0.17	0.04	0.05	4.9	0.968333333	156.850245466667	30	0.13	0.11	0.06	5.4		218.779014	61
KRYS	KRYS6	59.272055	3.266466426	0.013091809	9.246	0.41946	0.11	0.02	0.05	4.9	1.576666667	169.5300296	1	0.3	0.08	0.05	5.4	2.259	213.240922	1
KRYS	KRYS7	59.272055	3.266466426	0.013091809	9.246	0.41946	0.35	0.03	0.08	4.9	1.094666667	157.615347333333	96.66666667	1.11	0.12	0.11	5.4	2.26	218.200739333333	88.4
KRYS	KRYS8	59.272055	3.266466426	0.013091809	9.246	0.41946	0.34	0.03	0.06	4.9	1.43	160.5022724	100.3333333	0.48	0.08	0.06	5.4	1.824	218.690048666667	100
KUGG	KUGG1	58.72841	0.289201812	3.194513502	0.738836	0.0152751	0.95	0.29	2.15	6.2	4.314	199.513571066667	17.33333333	0.58	0.27	0.13	6	5.865	216.844018	19.6
KUGG	KUGG2	58.72841	0.289201812	3.194513502	0.738836	0.0152751	1.15	0.28	0.82	6.3	4.213666667	204.36663	25.33333333	0.45	0.29	0.09	6	3.12566666666667	214.575402	22.6
KUGG	KUGG3	58.72841	0.289201812	3.194513502	0.738836	0.0152751	4.33	0.28	0.92	6.3	3.730333333	204.989387333333	10	0.17	0.14	0.04	6	2.932	220.669527333333	8.4
KUGG	KUGG4	58.72841	0.289201812	3.194513502	0.738836	0.0152751	1.05	0.26	0.42	6.3	3.681666667	204.210940666667	14	1.11	0.3	0.22	6	3.80925	214.063851333333	0.6
KUGG	KUGG5	58.72841	0.289201812	3.194513502	0.738836	0.0152751	1.18	0.28	0.5	6.3	4.073666667	212.306786	9.666666667	2.05	0.22	0.16	5.9	2.95	206.924383333333	4
KUGG	KUGG6	58.72841	0.289201812	3.194513502	0.738836	0.0152751	1.41	0.27	0.89	6.3	3.188333333	199.2755888	3	0.61	0.19	0.06	6	3.956	218.867979333333	6.2
KUGG	KUGG7	58.72841	0.289201812	3.194513502	0.738836	0.0152751	0.78	0.27	0.32	6.3	4.167666667	200.2163972	8	0.36	0.22	0.06	6	4.46566666666667	218.912462	11.2
LACK	LACK1	58.746806	0.61400041	1.101960516	3.183	0.09111	0.98	0.08	0.5	6.1	1.882	189.785211866667	45.66666667	0.77	0.18	0.09	6.4	4.3375	215.70971	52
LACK	LACK2	58.746806	0.61400041	1.101960516	3.183	0.09111	0.8	0.08	0.41	6.1	2.332666667	177.739305733333	45	0.93	0.2	0.11	6.3	2.99466666666667	216.977466	32
LACK	LACK3	58.746806	0.61400041	1.101960516	3.183	0.09111	1.47	0.08	0.39	6.1	3.661	185.783996	126	0.69	0.07	0.08	6.4	2.69166666666667	315.79571	80
LACK	LACK4	58.746806	0.61400041	1.101960516	3.183	0.09111	0.31	0.08	0.18	6.1	3.342666667	176.2824984	95.33333333	0.5	0.07	0.05	6.4	1.77766666666667	230.655886	72.6
LACK	LACK5	58.746806	0.61400041	1.101960516	3.183	0.09111	0.81	0.1	0.41	6.1	2.602	180.234783333333	9	0.63	0.26	0.06	6.3	1.256	211.861959333333	55
LACK	LACK6	58.746806	0.61400041	1.101960516	3.183	0.09111	0.42	0.11	0.19	6.1	2.861	180.430507066667	64	0.59	0.18	0.05	6.3	1.27633333333333	204.655767333333	86
LBRE	LBRE1	58.643617	1.14580752	0.318244323	0.40141	0.0225582	0.55	0.13	0.13	5.9	1.466	176.8629972	55.66666667	0.87	0.29	0.16	6.4	1.51733333333333	232.39071	111
LBRE	LBRE2	58.643617	1.14580752	0.318244323	0.40141	0.0225582	0.13	0.08	0.1	5.9	1.421	179.912284	3	0.61	0.3	0.11	6.4	1.908	262.41651	55.4
LBRE	LBRE3	58.643617	1.14580752	0.318244323	0.40141	0.0225582				5.9	1.168666667	186.0308748	17.66666667	0.27	0.35	0.05	6.5	1.94466666666667	254.365147333333	104.4
LBRE	LBRE4	58.643617	1.14580752	0.318244323	0.40141	0.0225582	0.43	0.06	0.14	5.9	1.207666667	190.5414172	14.33333333	0.22	0.34	0.04	6.5	1.897	254.921180666667	54.8
LBRE	LBRE5	58.643617	1.14580752	0.318244323	0.40141	0.0225582	0.24	0.06	0.08	5.8	1.796666667	179.6987672	42	0.39	0.25	0.04	6.4	2.03533333333333	242.554999333333	82.4
LBRE	LBRE6	58.643617	1.14580752	0.318244323	0.40141	0.0225582	0.13	0.06	0.05	5.9	1.056666667	170.5909412	5.333333333	1.44	0.23	0.06	6.4	1.64733333333333	226.630204666667	53.4
LOVO	LOVO1	58.059563	0.659725369	0.973383941	3.6811553	0.3442523	0.41	0.18	0.08	6.8	1.672666667	173.807038	16	0.45	0.62	0.07	6.6	1.26233333333333	209.422085066667	41.2
LOVO	LOVO2	58.059563	0.659725369	0.973383941	3.6811553	0.3442523	0.68	0.21	0.08	6.8	1.491333333	176.309188	68.33333333	0.15	0.77	0.03	6.6	1.62733333333333	231.923642	58
LOVO	LOVO3	58.059563	0.659725369	0.973383941	3.6811553	0.3442523	3.48	0.71	0.22	6.8	1.56	175.3817244	101.6666667	0.42	0.51	0.03	6.6	2.05766666666667	217.889360666667	102.4
LOVO	LOVO4	58.059563	0.659725369	0.973383941	3.6811553	0.3442523				6.8	2.147666667	178.4243388	44	0.65	0.42	0.06	6.6	1.389	240.553279333333	51.2
LOVO	LOVO5	58.059563	0.659725369	0.973383941	3.6811553	0.3442523	9.33	0.22	0.25	6.8	1.635	173.964951466667	30.5	0.1	0.75	0.03	6.6	1.33166666666667	234.192258	62.6
LOVO	LOVO6	58.059563	0.659725369	0.973383941	3.6811553	0.3442523	0.29	0.2	0.05	6.8	1.525666667		75.66666667	0.52	0.67	0.06	6.6	1.749	222.760212666667	72.4
MAST	MAST1	60.3604	0.216548308	4.371233647	10.239	0.30988	0.69	0.04	0.11	5	5.170666667	293.865755333333	0	0.26	0.71	0.11	5.2	5.05133333333333	291.196795333333	7.2
MAST	MAST2	60.3604	0.216548308	4.371233647	10.239	0.30988	0.56	0.11	0.13	5	5.189333333	300.716086	0	0.7	0.43	0.1	5.2	5.115	305.186594	0.8
MAST	MAST3	60.3604	0.216548308	4.371233647	10.239	0.30988	0.29	0.05	0.05	5	5.818333333	273.893038	0	0.27	0.79	0.13	5.2	4.60933333333333	295.667303333333	35
MAST	MAST4	60.3604	0.216548308	4.371233647	10.239	0.30988	0.61	0.06	0.63	5	5.518666667	284.279740666667	12	1.15	0.84	0.08	5.1	7.321	326.271378	28.6
MAST	MAST5	60.3604	0.216548308	4.371233647	10.239	0.30988	0.44	0.03	0.04	5	4.620666667	278.986303333333	4.666666667	0.89	0.5	0.24	5.2	5.23033333333333	297.735747333333	19
MAST	MAST6	60.3604	0.216548308	4.371233647	10.239	0.30988	0.5	0.02	0.08	5	4.966	283.367846	2.333333333	0.28	0.78	0.08	5.2	5.24666666666667	316.084847333333	10
MAST	MAST7	60.3604	0.216548308	4.371233647	10.239	0.30988	0.41	0.02	0.04	5	5.413333333	274.337864666667	0	0.48	0.79	0.18	5.2	4.774	295.756268666667	27.8
OLER	OLER1	59.67371021	0.061465196	11.20655423	2.3089	0.06682008	0.62	0.09	0.21	5.1	2.796	292.420068666667	15	1.48	0.02	0.08	5.4	2.52066666666667	228.209339333333	100
OLER	OLER2	59.67371021	0.061465196	11.20655423	2.3089	0.06682008	0.93	0.03	0.15	5.1	2.847333333	329.785508666667	0	0.7	0.02	0.05	5.4	2.05333333333333	229.365888666667	101
OLER	OLER3	59.67371021	0.061465196	11.20655423	2.3089	0.06682008	0.38	0.03	0.11	5.1	2.408333333	283.812672666667	118.3333333	0.96	0.03	0.12	5.4	2.829	264.062368666667	102.2
OLER	OLER4	59.67371021	0.061465196	11.20655423	2.3089	0.06682008	1.3	0.03	0.16	5.2	2.049	300.916258	46.66666667	0.4	0.02	0.1	5.4	3.24466666666667	230.522438	69
OLER	OLER5	59.67371021	0.061465196	11.20655423	2.3089	0.06682008	0.65	0.04	0.08	5.2	2.142	310.035204666666	26.66666667	1.89	0.02	0.12	5.4	2.464	251.251360666667	90
OLER	OLER6	59.67371021	0.061465196	11.20655423	2.3089	0.06682008	0.92	0.09	0.2	5.1	2.515333333	316.818811333333	0	2.72	0.01	0.49	5.4	2.288	254.187216666667	129
OLER	OLER7	59.67371021	0.061465196	11.20655423	2.3089	0.06682008	0.14	0.02	0.04	5.1		324.603278	1.666666667	0.81	0.03	0.33	5.4	2.90233333333333	230.033128666667	100
OLER	OLER8	59.67371021	0.061465196	11.20655423	2.3089	0.06682008	0.15	0.02	0.03	5.2	3.531333333	269.978563333333	43.66666667	1.03	0.02	0.19	5.4	2.45466666666667	225.229000666667	30.2
OLER	OLER9	59.67371021	0.061465196	11.20655423	2.3089	0.06682008	0.65	0.03	0.08	5.2	3.361	274.337864666667	37.66666667	0.8	0.38	0.07	6.3	2.84766666666667		31.2
OSTA	OSTA1	58.40934	0.269215325	3.467166755	1.81	0.083959	1.66	0.11	0.65	6.1	1.642333333	224.539519333333	47.33333333	0.47	0.2	0.04	6.3	2.30433333333333	206.924383333333	38.2
OSTA	OSTA2	58.40934	0.269215325	3.467166755	1.81	0.083959	0.63	0.15	0.38	6.1	2.559333333	214.063851333333	8.333333333	0.16	0.23	0.04	6.3	2.266	213.530059333333	0
OSTA	OSTA3	58.40934	0.269215325	3.467166755	1.81	0.083959	0.63	0.21	1.02	6.1	1.698333333	211.483856666667	0.333333333	0.56	0.31	0.06	6.3	2.962	207.70283	7
OSTA	OSTA4	58.40934	0.269215325	3.467166755	1.81	0.083959	1.11	0.19	0.33	6.1	2.039666667	209.660067333333	0	0.48	0.19	0.04	6.3	2.686	196.275232933333	0
OSTA	OSTA5	58.40934	0.269215325	3.467166755	1.81	0.083959	1.45	0.18	0.18	6.1	1.917	216.488156666667	0	0.46	0.24	0.06	6.3	2.881	213.285404666667	72.6
OSTA	OSTA6	58.40934	0.269215325	3.467166755	1.81	0.083959	1.47	0.15	0.28	6.1	1.881333333	234.281223333333	20.66666667	0.51	0.3	0.04	6.3	3.96966666666667	247.714988666667	4.8
OSTA	OSTA7	58.40934	0.269215325	3.467166755	1.81	0.083959	0.48	0.18	0.29	6.1	1.182	204.364405866667	10	0.35	0.6	0.38	6.7	1.67266666666667	205.767834	46.2
OSVI	OSVI1	58.7291	0.46132472	1.731564773	3.36251	0.08907346	0.19	0.09	0.21	5.3	1.860666667	164.1120408	12.33333333				6.6	1.882	185.0033252	15.2
OSVI	OSVI2	58.7291	0.46132472	1.731564773	3.36251	0.08907346	0.3	0.13	0.41	5.3	1.913333333	163.097836	2	0.52	0.59	0.44	6.7	1.36833333333333	177.732633333333	26.8
OSVI	OSVI3	58.7291	0.46132472	1.731564773	3.36251	0.08907346	0.16	0.06	0.18	5.3	1.887333333	163.0844912	1	0.78	0.47	0.16	6.7	1.64866666666667	187.816853866667	66.3333333333333
OSVI	OSVI4	58.7291	0.46132472	1.731564773	3.36251	0.08907346	0.24	0.08	0.14	5.3	4.85	169.0229272	44	0.63	0.47	0.11	6.7	2.00733333333333	194.891822	33.75
OSVI	OSVI5	58.7291	0.46132472	1.731564773	3.36251	0.08907346	0.22	0.05	0.17	5.2	2.276666667	164.5724364	3.333333333	0.25	0.51	0.16	6.7	1.74233333333333	238.662766	55
OSVI	OSVI6	58.7291	0.46132472	1.731564773	3.36251	0.08907346	0.24	0.06	0.08	5.3	4.157666667	170.8178028	36	0.58	0.3	0.27	6.6	0.919666666666667	185.425910533333	37
SAHO	SAHO1	58.74505	0.113053613	7.645404757	0.14352	0.003621	0.63	0.08	0.08	6.5	3.596666667	209.104034	7.333333333	0.68	0.33	0.33	6.6	1.59133333333333	167.096827733333	23.2
SAHO	SAHO2	58.74505	0.113053613	7.645404757	0.14352	0.003621	0.39	0.03	0.06	6.4	3.02	226.05193	1.666666667	0.6	0.36	0.4	6.6	2.02833333333333	178.902527466667	48.4
SAHO	SAHO3	58.74505	0.113053613	7.645404757	0.14352	0.003621	0.3	0.03	0.07	6.4	2.73		3.666666667	0.69	0.38	0.52	6.7	2.45	172.528161333333	41.2
SAHO	SAHO4	58.74505	0.113053613	7.645404757	0.14352	0.003621	0.12	0.04	0.04	6.4	2.693333333		4.666666667	1.24	0.46	0.51	6.6	2.74833333333333	175.283862533333	29.2
SAHO	SAHO5	58.74505	0.113053613	7.645404757	0.14352	0.003621	0.71	0.04	0.12	6.4	3.142	227.853478	2	0.98	0.47	0.55	6.6	2.49433333333333	183.539845466667	12.2
SAHO	SAHO6	58.74505	0.113053613	7.645404757	0.14352	0.003621	0.18	0.05	0.05	6.5	2.956666667		2	1.86	0.04	0.06	5	5.122	182.305451466667	17
SFJA	SFJA1	60.26962747	0.128458517	6.945402549	1.4021	0.03332608	1.39	0.05	2.09	4.9	5.871333333	258.168415333333	1.666666667	0.22	0.03	0.05	5	3.57066666666667	252.052048666667	4.6
SFJA	SFJA2	60.26962747	0.128458517	6.945402549	1.4021	0.03332608	0.92	0.06	1.34	4.9	7.888666667	204.678008666667	16.66666667	2.32	0.02	0.06	5.1	3.64866666666667	231.38985	1.2
SFJA	SFJA3	60.26962747	0.128458517	6.945402549	1.4021	0.03332608	0.5	0.05	0.09	4.9	6.239	202.943184666667	2.333333333	0.39	0.03	0.05	5.1	3.77133333333333	209.993687333333	3
SFJA	SFJA4	60.26962747	0.128458517	6.945402549	1.4021	0.03332608	0.4	0.04	0.08	4.9	5.889333333	188.797696666667	5	1.56	0.01	0.05	5.1	3.308	220.602803333333	8
SFJA	SFJA6	60.26962747	0.128458517	6.945402549	1.4021	0.03332608	0.84	0.02	0.14	4.9	7.397333333	211.016788666667	13.33333333	0.73	0.02	0.06	5.1	3.714	222.493316666667	15
SFJA	SFJA7	60.26962747	0.128458517	6.945402549	1.4021	0.03332608	0.71	0.04	0.12	4.9	4.825666667	217.71143	2.333333333	0.5	0.03	0.06	5.1	3.20166666666667	209.37093	7.2
SJAL	SJAL1	59.565331	2.515578253	0.034128284	5.8676	0.20256	0.33	0.045	0.13	4.6	4.122333333	219.268323333333	90	0.15	0.11	0.04	5.2	1.71733333333333	174.5610192	88.6
SJAL	SJAL2	59.565331	2.515578253	0.034128284	5.8676	0.20256	0.62	0.035	0.285	4.6	3.7175	195.6791652	90	0.25	0.09	0.04	5.2	2.45	171.961007333333	60
SJAL	SJAL3	59.565331	2.515578253	0.034128284	5.8676	0.20256	0.89	0.055	0.195	4.6	3.800666667	213.062991333333	98.33333333	0.13	0.19	0.13	5.1	2.19666666666667	177.1832724	50
SJAL	SJAL4	59.565331	2.515578253	0.034128284	5.8676	0.20256	1.155	0.03	0.16	4.6	3.116	241.910000666667	98.33333333	0.54	0.11	0.06	5.1	3.52233333333333	175.208242	42
SJAL	SJAL5	59.565331	2.515578253	0.034128284	5.8676	0.20256	1.265	0.065	0.13	4.6	2.521	211.817476666667	81.66666667	0.17	0.1	0.04	5.2	2.86866666666667	174.129537333333	85
SJAL	SJAL6	59.565331	2.515578253	0.034128284	5.8676	0.20256	1.05	0.04	0.11	4.6	2.546333333	222.226420666667	98.33333333	0.27	0.1	0.05	5.1	3.07033333333333	179.1316132	60.8
SKRA	SKRA1	58.16735	0.422058895	1.967905154	1.7533	0.04797	0.32	0.16	0.09	6	0.812666667	159.176688933333	2.333333333	0.18	0.06	0.06	6.6	3.694	306.654522	1.4
SKRA	SKRA2	58.16735	0.422058895	1.967905154	1.7533	0.04797	0.23	0.13	0.05	6.3	0.639333333	161.558735733333	2.333333333	0.28	0.04	0.05	6.6	1.76433333333333	252.541358	3
SKRA	SKRA3	58.16735	0.422058895	1.967905154	1.7533	0.04797	0.23	0.13	0.06	6.4	0.683666667	159.926221866667	0.666666667	0.61	0.07	0.06	6.6	2.33333333333333	253.030667333333	0.4
SKRA	SKRA4	58.16735	0.422058895	1.967905154	1.7533	0.04797	0.3	0.14	0.06	6.4	0.722666667	151.325498266667	0.666666667	0.49	0.06	0.04	6.6	2.696	192.9634984	2
SKRA	SKRA5	58.16735	0.422058895	1.967905154	1.7533	0.04797	0.95	0.15	0.08	6.4	0.426	150.451413866667	65.33333333	0.26	0.05	0.04	6.6	2.26033333333333	251.162395333333	35.6
SKRA	SKRA6	58.16735	0.422058895	1.967905154	1.7533	0.04797	1.06	0.17	0.06	6.4	0.445333333	141.508173733333	62	0.23	0.08	0.04	6.6	1.94866666666667	186.7781836	72.2
SORS	SORS1	58.25195316	0.60567274	1.127698013	5.2944	0.20744117	0.53	0.22	2.12	6.4	1.754666667	174.409778133333	18.33333333	0.89	0.32	0.06	6.6	3.34833333333333	234.948463333333	40.4
SORS	SORS2	58.25195316	0.60567274	1.127698013	5.2944	0.20744117	0.31	0.18	0.55	6.4	2.04	203.254563333333	22	0.58	0.18	0.07	6.6	3.35633333333333	253.697907333333	43.6
SORS	SORS3	58.25195316	0.60567274	1.127698013	5.2944	0.20744117	0.19	0.13	0.16	6.4	1.786333333	199.304502533333	45.66666667	0.24	0.24	0.07	6.6	3.30233333333333	217.600223333333	7.6
SORS	SORS4	58.25195316	0.60567274	1.127698013	5.2944	0.20744117	0.3	0.2	0.35	6.4	1.506	171.320456933333	52.33333333	0.32	0.24	0.07	6.6	3.10466666666667	235.793634	44.4
SORS	SORS5	58.25195316	0.60567274	1.127698013	5.2944	0.20744117	0.77	0.15	0.31	6.4	1.674666667	189.4071092	110	0.32	0.29	0.06	6.6	3.59766666666667	216.154536666667	47.8
SORS	SORS6	58.25195316	0.60567274	1.127698013	5.2944	0.20744117	0.52	0.17	0.44	6.4	1.538666667	173.084194666667	77.33333333	0.3	0.35	0.09	6.6	3.83766666666667	218.000567333333	21.4
SORV	SORV1	58.8405	0.563458792	1.270910364	0.89349	0.018111	0.65	0.19	0.13	6	1.634333333	181.157798666667	17.33333333	2.97	0.69	0.86	6.1	2.341	180.995436933333	26.3333333333333
SORV	SORV2	58.8405	0.563458792	1.270910364	0.89349	0.018111	0.74	0.17	0.3	6	1.670333333	180.0257148	100	1.93	0.55	0.64	6.1	1.981	172.481454533333	37.8
SORV	SORV3	58.8405	0.563458792	1.270910364	0.89349	0.018111	1.25	0.21	0.6	6	1.450666667	179.907835733333	35.66666667	3.14	0.69	0.96	6.1	1.976	183.697758933333	86.8
SORV	SORV4	58.8405	0.563458792	1.270910364	0.89349	0.018111	3.29	0.24	0.46	6	1.454666667	177.060945066667	37.66666667	2.07	0.56	0.59	6.1	1.80666666666667	178.735717466667	100
SORV	SORV5	58.8405	0.563458792	1.270910364	0.89349	0.018111	1.5	0.22	0.22	6	1.361	172.374696133333	10.66666667				6.1	1.55933333333333	168.8160828	34
SORV	SORV6	58.8405	0.563458792	1.270910364	0.89349	0.018111	1.49	0.25	0.36	6	1.642333333	170.299579733333	75	2.06	0.55	0.61	6.1	1.89066666666667	176.4626532	99.2
SORV	SORV7	58.8405	0.563458792	1.270910364	0.89349	0.018111	1.34	0.26	0.22	6	1.452333333	170.352958933333	5.333333333	2.29	0.67	0.82	6.1	2.18633333333333	173.602417733333	23.2
TORV	TORV1	59.1134438	0.028987523	15.68627632	8.04	0.23527	3.14	0.23	0.11	5.3	4.507333333	330.163611333333	0	1.49	0.27	0.4	5.5	2.655	359.655619333333	7.8
TORV	TORV2	59.1134438	0.028987523	15.68627632	8.04	0.23527	1.2	0.21	0.11	5.3	5.236	301.78367	17	0.46	0.33	0.11	5.5	2.77	373.156108666667	11.4
TORV	TORV3	59.1134438	0.028987523	15.68627632	8.04	0.23527	1.03	0.17	0.05	5.3	5.666666667	275.383207333333	1.666666667	0.35	0.17	0.12	5.5	3.054	387.368320666667	55
TORV	TORV4	59.1134438	0.028987523	15.68627632	8.04	0.23527	1.76	0.18	0.04	5.3	4.901	357.609416666667	86.66666667	1.1	0.38	0.47	5.5	2.612	287.082148666667	2.2
TORV	TORV5	59.1134438	0.028987523	15.68627632	8.04	0.23527	0.49	0.19	0.05	5.3	4.794666667	334.834291333333	22	0.27	0.27	0.11	5.5	3.25633333333333	314.483471333333	14
TORV	TORV6	59.1134438	0.028987523	15.68627632	8.04	0.23527	2.37	0.23	0.07	5.3	5.118333333	364.971298	25	0.96	0.53	0.08	5.5	2.624	300.271259333333	49
VARN	VARN1	59.014945	0.041898891	13.51341412	8.04	0.23527	0.49	0.08	0.04	5.7	3.461666667	243.40017	62	1.18	0.48	0.06	5.7	2.75193333333333	185.9774956	39.8
VARN	VARN2	59.014945	0.041898891	13.51341412	8.04	0.23527	1.02	0.07	0.04	5.7	2.234333333	233.39157	55	0.32	0.34	0.05	5.7	3.495	220.736251333333	25.4
VARN	VARN3	59.014945	0.041898891	13.51341412	8.04	0.23527	1.48	0.11	0.12	5.7	2.412	234.970704666667	49.33333333	1.32	0.44	0.08	5.7	3.015	219.757632666667	29.2
VARN	VARN4	59.014945	0.041898891	13.51341412	8.04	0.23527	0.69	0.07	0.06	5.7	3.122333333	232.635364666667	83.33333333	0.6	0.12	0.05	5.7	3.59166666666667	236.505356666667	20.4
VARN	VARN5	59.014945	0.041898891	13.51341412	8.04	0.23527	1.1	0.1	0.08	5.7	2.484666667	233.769672666667	98.66666667	0.45	0.15	0.1	5.7	3.30133333333333	252.007566	16
VARN	VARN6	59.014945	0.041898891	13.51341412	8.04	0.23527	0.2	0.11	0.05	5.7	3.221666667	234.859498	0	0.23	0.46	0.04	5.7	3.01066666666667	251.006706	48.8
